# Supplementary material for: Performance of the Digital Dietary Assessment Tool MyFoodRepo
Source: Nutrients. 2022 Feb 1;14(3):635. doi: 10.3390/nu14030635 (PMC8838173; doi:10.3390/nu14030635)
Supplement: Supplementary file 1 [file nutrients-14-00635-s001.zip]

Archive with 1 entries (1 files):
- nutrients-1560905-supplementary.xlsx
