# Supplementary material for: Performance of the Digital Dietary Assessment Tool MyFoodRepo
Source: Nutrients. 2022 Feb 1;14(3):635. doi: 10.3390/nu14030635 (PMC8838173; doi:10.3390/nu14030635)
Supplement: Supplementary file 1 [file nutrients-14-00635-s001.zip › nutrients-1560905-supplementary.xlsx]

## Sheet: Table S1
Table S1. Description of food types and corresponding food groups and food categories
Food Types - description	Food Types	Food Groups	Food Categories
Tap water, mineral water	Water	Non-alcoholic non-sweetened beverages	Non-alcoholic non-sweetened beverages
Tea	Tea
Coffee	Coffee
Vegetables (incl. roots, green salad, mushrooms, long-life vegetables (i.e frozen, dried, canned, in vinegar))	Vegetables (incl. roots)	Vegetables	Fruits & vegetables
Fresh fruit, long-life fruit	Fruits	Fruit
(i.e. frozen, dried, canned, in vinegar)
Juice extracted from fresh fruit (non-sweetened)	Juice (non-sweetened)	Juice
Red meat	Red meat	Meat & poultry	Dairy products, meat, fish, meat substitutes & eggs
Poultry	Poultry
Fish	Fish	Fish & seafood
Seafood	Seafood
Unclassified meat (e.g. venison, offal, exotic meats)	Unclassified meat	Unclassified meat
Meat substitutes / plant-based protein products (e.g. tofu, seitan, Quorn, tempeh, textured soybean)	Meat substitutes / plant-based protein products	Eggs, meat substitutes/plant-based protein products
Eggs	Eggs
Cheese (incl. cottage cheese, quark, cream cheese)	Cheese	Dairy products
Yoghurt	Yoghurt	(excl. milk)
Milk & milk-based beverages (incl. kefir, buttermilk)	Milk & milk-based beverages	Milk & milk-based beverages
Nuts, oleaginous seeds (e.g. walnuts, flax seeds, pumpkin seeds) & oleaginous fruits (e.g. olives, avocado)	Nuts, oleaginous seeds & oleaginous fruits	Seeds & nuts	Oils, fats, seeds & nuts
Oils (e.g vegetal oils)	Oils	Fats & oils
Fats (e.g. butter, margarine) & fatty products (e.g. fresh cream, coco milk)	Fats & fatty products
Bread, (salty) dough, tortillas	Bread, (salty) dough, tortillas	Cereals & cereal-based products	Grains, potatoes & legumes
Pasta, spaetzli, pasta-based meals (e.g. lasagna)	Pasta, spaetzli, pasta-based meals
Other grains & cereals (e.g. couscous, bulgur, polenta) incl. non-sweetened flakes and muesli	Other grains & cereals (incl. non-sweetened flakes and muesli)
Rice & rice-based products (e.g. rice cake) - non-sweetened	Rice & rice-based products - non-sweetened	Rice, rice-based products
Potatoes & other tubers (e.g. sweet potato, cassava/manioc)	Potatoes & other tubers	Potatoes, legumes & beans
Legumes, beans (e.g. lentils, chickpeas, white beans, borlotti beans, red beans, mung beans, soja) & other starchy products (e.g. amaranth, quinoa)	Legumes & beans
Salty snacks (e.g. chips, crackers and appetizers) & savoury tarts and pies	Salty snacks, savory tarts & pies	Salty snacks	Snacks, soft drinks & alcohol
Sweet snacks (e.g. biscuits, cake, ice-cream), pastry & chocolate	Sweet snacks, pastry & chocolate	Sweet dishes
Sugary breakfast cereals & cereal bars	Sugary breakfast cereals, cereal bars
Sweeteners (e.g. sugar, jam, marmalade, honey, syrup, chocolate spread)	Sweeteners	Sweeteners
Soft drinks (e.g. coke, syrup, ice tea, energy drinks, tonics, bubble tea, sweetened flavored mineral water, calorie-reduced drinks (light or zero)	Soft drinks	Non-alcoholic sweetened beverages
Beer & cider	Beer & cider	Alcoholic beverages
Wine	Wine
Strong alcohol (e.g. alcopops)	Strong alcohol (e.g. alcopops)
Condiments (e.g. mustard, tabasco, harissa, Worcestershire sauce)	Condiments	Condiments & sauces	Unclassified
Sauces (e.g. dressings, pasta sauces)	Sauces (e.g. dressings, pasta sauces)
Milk substitutes (e.g. almond milk, oat milk, etc.)	Milk substitutes	Milk substitutes
Soups	Soups	Soups

## Sheet: Figure S1
Figure S1. Characteristics of records collected. *Clarifications refer to questions asked by the MFR app developers' team to the researchers

## Sheet: Table S2
	Table S2. Cohen Kappa, uniform Kappa, sensitivity and specificity of MFR classification compared to controlled value from weighted food diaries, by food types
	Food Types	Cohen Kappa		Uniform Kappa		Sensitivity [%]		Specificity [%]
		Kappa	Std. Err.	Kappa	[95% CI]	Sensitivity	[95% CI]	Specificity	[95% CI]
	Water	0.4956	0.0465	0.977	[0.954;0.994]	100	[15.8;100]	98.8	[97;99.7]
	Tea	1.0000	0.0538	1	[1;1]	100	[54.1;100]	100	[98.9;100]
	Coffee	1.0000	0.0538	1	[1;1]	100	[47.8;100]	100	[98.9;100]
	Vegetables (incl. roots)	1.0000	0.0538	1	[1;1]	100	[95.3;100]	100	[98.6;100]
	Fruits	1.0000	0.0538	1	[1;1]	100	[85.8;100]	100	[98.9;100]
	Juice (non-sweetened)	0.7721	0.0524	0.977	[0.954;0.994]	100	[59;100]	98.8	[97;99.7]
	Red Meat	1.0000	0.0538	1	[1;1]	100	[80.5;100]	100	[98.9;100]
	Poultry	1.0000	0.0538	1	[1;1]	100	[39.8;100]	100	[98.9;100]
	Fish	1.0000	0.0538	1	[1;1]	100	[39.8;100]	100	[98.9;100]
	Seafood	1.0000	0.0538	1	[1;1]	100	[15.8;100]	100	[98.9;100]
	Unclassified meat	1.0000	0.0538	1	[1;1]	100	[39.8;100]	100	[98.9;100]
	Meat substitutes / plant-based protein products	0.6654	0.0507	0.994	[0.983;1]	100	[2.5;100]	99.7	[98.4;100]
	Eggs	1.0000	0.0538	1	[1;1]	100	[29.2;100]	100	[98.9;100]
	Cheese	1.0000	0.0538	1	[1;1]	100	[75.3;100]	100	[98.9;100]
	Yoghurt	1.0000	0.0538	1	[1;1]	100	[39.8;100]	100	[98.9;100]
	Milk & milk-based beverages	1.0000	0.0538	1	[1;1]	100	[29.2;100]	100	[98.9;100]
	Nuts, oleaginous seeds & oleaginous fruits	1.0000	0.0538	1	[1;1]	100	[29.2;100]	100	[98.9;100]
	Oils	0.8874	0.0535	0.994	[0.977;1]	80	[28.4;99.5]	100	[98.9;100]
	Fats and fatty products	0.7986	0.0527	0.994	[0.983;1]	100	[15.8;100]	99.7	[98.4;100]
	Bread (salty), dough, tortillas	1.0000	0.0538	1	[1;1]	100	[47.8;100]	100	[98.9;100]
	Pasta, spaezli, pasta-based meals	1.0000	0.0538	1	[1;1]	100	[75.3;100]	100	[98.9;100]
	Other grains and cereals (incl. non-sweetened flakes & muesli)	0.8859	0.0538	0.988	[0.971;1]	88.9	[51.8;99.7]	99.7	[98.4;100]
	Rice & rice-based products (non-sweetened)	0.9319	0.0537	0.994	[0.983;1]	100	[59;100]	99.7	[98.4;100]
	Potatoes and other tubers	0.9201	0.0537	0.988	[0.971;1]	85.7	[57.2;98.2]	100	[98.9;100]
	Legumes and beans (incl. other starchy products)	1.0000	0.0538	1	[1;1]	100	[59;100]	100	[98.9;100]
	Salty snacks, savoury tarts and pies	1.0000	0.0538	1	[1;1]	100	[54.1;100]	100	[98.9;100]
	Sweet snacks, pastry and chocolate	1.0000	0.0538	1	[1;1]	100	[78.2;100]	100	[98.9;100]
	Sugary breakfast cereals and cereal bars1	n.a.	n.a.	n.a.	n.a.	n.a.	n.a.	n.a.	n.a.
	Sweeteners	0.9076	0.0536	0.994	[0.983;1]	83.3	[35.9;99.6]	100	[98.9;100]
	Soft drinks	0.8122	0.0536	0.977	[0.954;0.994]	75	[42.8;94.5]	99.7	[98.3;100]
	Beer and cider	1.0000	0.0538	1	[1;1]	100	[2.5;100]	100	[98.9;100]
	Wine	1.0000	0.0538	1	[1;1]	100	[2.5;100]	100	[98.9;100]
	Strong alcohol	0.8411	0.0532	0.971	[0.942;0.994]	73.7	[48.8;90.9]	100	[98.9;100]
	Condiments	1.0000	0.0538	1	[1;1]	100	[2.5;100]	100	[98.9;100]
	Sauces	0.9656	0.0538	0.988	[0.971;1]	96.9	[83.8;99.9]	99.7	[98.2;100]
	Milk Substitutes	1.0000	0.0538	1	[1;1]	100	[2.5;100]	100	[98.9;100]
	Soup	1.0000	0.0538	1	[1;1]	100	[69.2;100]	100	[98.9;100]
	1No segments from this food type were recorded during this study

## Sheet: Table S3
	Table S3. Cohen Kappa, uniform Kappa, sensitivity, and specificity of MFR classification compared to controlled values from weighted food diaries, by food categories
	Food Catergories	Cohen Kappa		Uniform Kappa		Sensitivity [%]		Specificity [%]
		Kappa	Std. Err.	Kappa	[95% CI]	Sensitivity	[95% CI]	Specificity	[95% CI]
	Non-alcoholic non-sweetened beverages	0.8607	0.0533	0.977	[0.954;0.994]	100	[75.3 ;100 ]	98.8	[96.9 ;99.7 ]
	Fruits & Vegetables	0.9733	0.0538	0.977	[0.948;0.994]	100	[96.6 ;100 ]	98.3	[95.7 ;99.5 ]
	Dairy products, meat, fish, meat substitutes & eggs	0.9893	0.0538	0.994	[0.983;1]	100	[93.5 ;100 ]	99.7	[98.1 ;100 ]
	Oils, fats, seeds & nuts	0.8970	0.0538	.988	[0.971;1]	90	[55.5 ;99.7 ]	99.7	[98.3 ;100 ]
	Grains, potatoes & legumes	0.9891	0.0538	0.99	[0.983;1]	98.2	[90.3 ;100 ]	100	[98.7 ;100 ]
	Sweets, salty snacks & alcohol	0.9148	0.0536	0.954	[0.919;0.983]	86.7	[75.4 ;94.1 ]	100	[98.7 ;100 ]
	Unclassified	0.9740	0.0538	0.988	[0.971;1]	97.7	[88 ;99.9 ]	99.7	[98.2 ;100 ]
	Unclassified

## Sheet: Table S4
	Table S4. MFR portion size estimation performance: mean estimated weights versus true weights, mean error, and mean absolute error of all exactly classified segments, displayed by food types (*)
	Food Types	Mean weight [g ± sd]						Ratio of MFR estimate to true value 1	p-value 2	Number of values n	Mean error 3 [g ± sd]			Mean absolute error 4 [g ± sd]			Mean absolute error 4 [%]	Range of error percentage 5 [min% ; max%]
		True value			MFR estimate
	Water 6	256.5	±	23.3	200.0	±	0.0	0.78	0.181	2	-56.5	±	23.3	56.5	±	23.3	21.7	-26.7	;	-16.7
	Tea	289.0	±	19.1	216.7	±	28.9	0.75	0.039*	3	-72.3	±	25.4	72.3	±	25.4	25.0	-33.3	;	-16.7
	Coffee 6	140.5	±	133.6	150.0	±	70.7	1.07	0.866	2	9.5	±	62.9	44.5	±	13.4	66.1	-14.9	;	117.4
	Vegetables (incl. roots)	82.3	±	45.3	76.1	±	43.7	0.92	0.073	74	-6.2	±	29.3	20.8	±	21.4	29.2	-88.5	;	150.0
	Fruits	127.0	±	70.0	120.4	±	109.3	0.95	0.682	24	-6.6	±	78.1	47.5	±	61.6	37.1	-77.3	;	117.4
	Juice (non-sweetened)	181.8	±	137.4	211.3	±	134.7	1.11	0.122	8	29.5	±	47.4	42.0	±	35.0	32.4	-33.3	;	66.7
	Red meat	100.5	±	31.7	124.3	±	34.1	1.24	0.0001**	14	23.8	±	16.8	24.2	±	16.1	26.9	-2.1	;	51.9
	Poultry	78.3	±	40.1	85.0	±	48.0	1.09	0.279	4	6.8	±	10.2	9.3	±	7.2	10.8	-9.1	;	19.6
	Fish	125.5	±	36.0	170.0	±	62.2	1.35	0.050*	4	44.5	±	28.1	44.5	±	28.1	33.3	17.6	;	46.0
	Seafood 6	93.0	±	25.5	140.0	±	28.3	1.51	0.027*	2	47.0	±	2.8	47.0	±	2.8	52.1	44.1	;	60.0
	Unclassified meat	149.3	±	65.8	147.5	±	37.7	0.99	0.973	4	-1.8	±	96.6	68.3	±	55.8	46.6	-54.7	;	86.9
	Meat substitutes / plant-based protein products 6	90.0	±	NA	110.0	±	NA	1.22	NA	1	20.0	±	NA	20.0	±	NA	22.2	22.2	;	22.2
	Eggs	79.7	±	28.9	91.7	±	31.8	1.15	0.095	3	12.0	±	6.9	12.0	±	6.9	15.7	7.8	;	22.2
	Cheese	91.5	±	152.3	72.7	±	86.3	0.79	0.419	11	-18.8	±	74.1	39.4	±	64.6	58.0	-46.1	;	200.0
	Yoghurt	172.5	±	15.0	172.5	±	15.0	1.00	NA	4	0.0	±	0.0	0.0	±	0.0	0.0	0.0	;	0.0
	Milk & milk-based beverages	255.0	±	8.7	233.3	±	28.9	0.91	0.423	3	-21.7	±	37.5	21.7	±	37.5	8.2	-24.5	;	0.0
	Nuts, oleaginous seeds & oleaginous fruits	33.7	±	36.7	25.7	±	14.0	0.76	0.632	3	-8.0	±	24.8	16.0	±	18.0	45.0	-47.4	;	78.6
	Oils	15.7	±	6.0	11.7	±	2.9	0.75	0.195	3	-4.0	±	3.6	4.0	±	3.6	21.7	-33.3	;	0
	Fats & fatty products 6	7.8	±	6.7	10.0	±	0.0	1.28	0.718	2	2.3	±	6.7	4.8	±	3.2	126.7	-20.0	;	233.3
	Bread, (salty) dough, tortillas	84.6	±	56.9	106.6	±	71.0	1.26	0.273	5	22.0	±	38.8	22.0	±	38.8	26.9	0.0	;	102.2
	Pasta, spaetzli, pasta-based meals	238.2	±	139.5	175.4	±	49.5	0.74	0.072	12	-62.8	±	109.3	80.6	±	95.7	31.7	-60.5	;	94.8
	Other grains & cereals (incl. non-sweetened flakes)	191.5	±	135.7	191.0	±	127.3	1.00	0.986	6	-0.5	±	67.4	51.2	±	37.5	36.5	-32.4	;	104.5
	Rice & rice-based products - non-sweetened	96.3	±	45.9	89.7	±	42.3	0.93	0.362	7	-6.6	±	17.6	14.9	±	10.1	18.1	-23.1	;	33.3
	Potatoes & other tubers	135.3	±	46.9	174.2	±	79.6	1.29	0.031*	12	38.9	±	54.4	49.2	±	44.4	34.1	-18.9	;	82.5
	Legumes & beans	120.3	±	61.1	126.4	±	60.9	1.05	0.428	7	6.1	±	19.1	15.6	±	11.3	24.1	-16.7	;	100.0
	Salty snacks, savory tarts & pies	34.2	±	10.5	40.3	±	9.0	1.18	0.184	6	6.1	±	9.7	6.1	±	9.7	24.4	0.0	;	100.0
	Sweet snacks, pastry & chocolate	57.9	±	47.4	55.7	±	40.9	0.96	0.487	13	-2.3	±	11.4	7.3	±	8.8	30.9	-44.4	;	140.0
	Sweetners	71.4	±	87.4	94.0	±	115.7	1.32	0.162	5	22.6	±	29.5	24.6	±	27.4	57.9	-50.0	;	100.0
	Soft drinks	263.3	±	111.8	234.4	±	71.3	0.89	0.327	9	-28.9	±	83.1	30.0	±	82.7	7.3	-50.0	;	2.6
	Beer & cider 6	250.0	±	NA	300.0	±	NA	1.20	NA	1	50.0	±	NA	50.0	±	NA	20.0	20.0	;	20.0
	Wine 6	115.0	±	NA	100.0	±	NA	0.87	NA	1	-15.0	±	NA	15.0	±	NA	13.0	-13.0	;	-13.0
	Strong alcohol (e.g. alcopops)	100.8	±	47.2	111.3	±	64.7	1.10	0.387	8	12.5	±	32.2	21.8	±	24.9	22.7	-41.2	;	60.0
	Condiments 6	90.0	±	NA	30.0	±	NA	0.33	NA	1	-60.0	±	NA	60.0	±	NA	66.7	-66.7	;	-66.7
	Sauces (e.g. dressings, pasta sauces)	72.1	±	56.5	75.2	±	50.4	1.04	0.697	25	3.1	±	39.4	31.0	±	23.8	57.1	-47.4	;	242.5
	Milk substitutes 6	250.0	±	NA	250.0	±	NA	1.00	NA	1	0.0	±	NA	0.0	±	NA	0.0	0.0	;	0.0
	Soup	237.4	±	78.8	213.3	±	48.0	0.90	0.269	9	-24.0	±	60.7	44.0	±	46.3	19.2	-42.4	;	60.0
	sd = standard deviation
	(*) No observation for food type "Sugary breakfast cereals & cerals bars"
	1 Ratio of MFR weight estimations over true weights. Values > 1 indicate an overestimation; values < 1 indicate an underestimation.
	2 Two-sided paired t-test between mean true weight and mean MFR weight estimates.
	3 Errors calculated as: (MFR weight estimation – True weight) for each exactly classified segment
	4 Absolute error calculated as | (MFR weight estimation – True weight) | for each exactly classified segment
	5 Minimum and maximum percentage of error observed in each food type.
	6 Two or less observations
	*p-value ≤ 0.05
	**p-value ≤ 0.005

## Sheet: Table S5
	Table S5. MFR portion size estimation performance: mean estimated weights versus true weights, mean error, and mean absolute error of all exactly classified segments, displayed by food groups
	Food Groups	Mean weight [g ± sd]						Ratio of MFR estimate to true value 1	p-value 2	Number of values n	Mean error 3 [g ± sd]			Mean absolute error 4 [g ± sd]			Mean absolute error 4 [%]	Range of error percentage 5 [min% ; max%]
		True value			MFR estimate
	Non-alcoholic non-sweetened beverages	237.3	±	88.2	192.9	±	45.0	0.81	0.052	7	-44.4	±	48.7	59.9	±	22.3	35.8	-33.3	;	117.4
	Vegetables (incl. roots)	82.3	±	45.3	76.1	±	43.7	0.92	0.073	74	-6.2	±	29.3	20.8	±	21.4	29.2	-88.5	;	150.0
	Fruits	127.0	±	70.0	120.4	±	109.3	0.95	0.682	24	-6.6	±	78.1	47.5	±	61.6	37.1	-77.3	;	117.4
	Juice (non-sweetened)	181.8	±	137.4	211.3	±	134.7	1.16	0.122	8	29.5	±	47.4	42.0	±	35.0	32.4	-33.3	;	66.7
	Meat & Poultry	95.6	±	33.8	115.6	±	39.7	1.21	0.0001**	18	20.0	±	16.9	20.9	±	15.7	23.3	-9.1	;	51.9
	Fish & Seafood	114.7	±	34.5	160.0	±	52.2	1.29	0.004**	6	45.3	±	21.8	45.3	±	21.8	39.6	17.6	;	60.0
	Unclassified meat	149.3	±	65.8	147.5	±	37.7	0.99	0.973	4	-1.75	±	96.6	68.3	±	55.8	46.6	-54.7	;	86.9
	Eggs & meat substitutes	82.3	±	24.2	96.3	±	27.5	1.17	0.027*	4	14.0	±	6.9	14.0	±	6.9	17.3	7.8	;	22.2
	Dairy products (excl. milk)	113.1	±	134.1	99.3	±	86.3	0.88	0.412	15	-13.8	±	63.2	28.9	±	57.5	42.5	-46.1	;	200.0
	Milk & milk-based beverages	255.0	±	8.7	233.3	±	28.9	0.91	0.423	3	-21.7	±	37.5	21.7	±	37.5	8.2	-24.5	;	0.0
	Seeds & nuts	33.7	±	36.7	25.7	±	14.0	0.76	0.632	3	-8.0	±	24.8	16.0	±	18.0	45.0	-47.4	;	78.6
	Fats & oils	12.5	±	6.9	11.0	±	2.2	0.88	0.570	5	-1.5	±	5.4	4.3	±	3.0	63.7	-33.3	;	233.3
	Cereals & cereal-based products	192.6	±	135.2	164.5	±	82.7	0.85	0.163	23	-28.1	±	93.3	60.2	±	75.8	31.9	-60.5	;	104.5
	Rice, rice-based products	96.3	±	45.9	89.7	±	42.3	0.93	0.362	7	-6.6	±	17.6	14.9	±	10.1	18.1	-23.1	;	33.3
	Potatoes, legumes & beans	129.8	±	51.4	156.6	±	75.3	1.21	0.023*	19	26.8	±	46.8	36.8	±	39.0	30.4	-18.9	;	100.0
	Salty Snacks	34.2	±	10.5	40.3	±	9.0	1.18	0.184	6	6.1	±	9.7	6.1	±	9.7	24.4	0.0	;	100.0
	Sweet dishes	57.9	±	47.4	55.7	±	40.9	0.96	0.487	13	-2.3	±	11.4	7.3	±	8.8	30.9	-44.4	;	140.0
	Sweeteners	71.4	±	87.4	94.0	±	115.7	1.32	0.162	5	22.6	±	29.5	24.6	±	27.4	57.9	-50.0	;	100.0
	Non-alcoholic sweetened beverages	263.3	±	111.8	234.4	±	71.3	0.89	0.327	9	-28.9	±	83.1	30.0	±	82.7	7.3	-50.0	;	2.6
	Alcoholic beverages	117.1	±	62.7	129.0	±	82.9	1.10	0.275	10	11.9	±	32.4	23.9	±	23.9	21.5	-41.2	;	60.0
	Condiments and sauces	72.8	±	55.5	73.5	±	50.2	1.01	0.932	26	0.7	±	40.6	32.1	±	24.0	57.5	-66.7	;	242.5
	Milk substitutes 6	250.0	±	NA	250.0	±	NA	1.00	NA	1	0.0	±	NA	0.0	±	NA	NA	0	;	0.0
	Soup	237.4	±	78.8	213.3	±	48.0	0.90	0.269	9	-24.0	±	60.7	44.0	±	46.3	19.2	-42.4	;	60.0
	sd = standard deviation
	1 Ratio of MFR weight estimations over true weights. Values > 1 indicate an overestimation; values < 1 indicate an underestimation.
	2 Two-sided paired t-test between mean true weight and mean MFR weight estimates.
	3 Errors calculated as: (MFR weight estimation – True weight) for each exactly classified segment
	4 Absolute error calculated as | (MFR weight estimation – True weight) | for each exactly classified segment
	5 Minimum and maximum percentage of error observed in each food group.
	6 Only one observation in the "milk substitutes" food group
	*p-value ≤ 0.05
	**p-value ≤ 0.005

## Sheet: Table S6
	Table S6. MFR portion size estimation performance: mean estimated weights versus true weight, mean error, and mean absolute error of all exactly classified segments, displayed by food categories
	Food Categories	Mean weight [g ± sd]						Ratio of MFR estimate to true value 1	p-value 2	Number of values n	Mean error 3 [g ± sd]			Mean absolute error 4 [g ± sd]			Mean absolute error 4 [%]	Range of error percentage 5 [min% ; max%]
		True value			MFR estimate
	Non-alcoholic non-sweetened beverages	237.3	±	88.2	192.9	±	45.0	0.81	0.052	7	-44.4	±	48.7	59.9	±	22.3	35.8	-33.3	;	117.4
	Fruits & Vegetables	99.9	±	68.2	96.3	±	81.1	0.96	0.429	106	-3.6	±	46.6	28.5	±	37.0	31.3	-88.5	;	150.0
	Dairy products, meat, fish, meat substitutes & eggs	115.9	±	86.5	124.1	±	65.8	1.07	0.239	50	-8.2	±	48.5	29.5	±	39.2	31.5	-54.7	;	200.0
	Oils, Fats, Seeds & Nuts	20.4	±	23.1	16.5	±	10.8	0.81	0.460	8	-3.9	±	14.3	8.7	±	11.6	56.7	-47.4	;	233.3
	Grains, potatoes & legumes	154.5	±	105.2	150.8	±	78.3	0.98	0.727	49	-3.7	±	74.2	44.6	±	59.1	29.3	-60.5	;	104.5
	Snacks, soft drinks & alcohol	112.9	±	107.2	112.4	±	96.1	1.00	0.943	43	-0.5	±	44.2	17.8	±	40.4	26.0	-50.0	;	140.0
	Unclassified	118.8	±	96.4	113.3	±	81.3	0.95	0.479	36	-5.5	±	46.2	34.2	±	31.0	46.3	-66.7	;	242.5
	sd = standard deviation
	1 Ratio of MFR weight estimations over true weights. Values > 1 indicate an overestimation; values < 1 indicate an underestimation.
	2 Two-sided paired t-test between mean true weight and mean MFR weight estimates.
	3 Errors calculated as: (MFR weight estimation – True weight) for each exactly classified segment
	4 Absolute error calculated as | (MFR weight estimation – True weight) | for each exactly classified segment
	5 Minimum and maximum percentage of error observed in each food category.
	*p-value ≤ 0.05

## Sheet: Figure S2
Figure S2. Overall performance for energy and macronutrient content: Linear regression of MFR versus controlled values for all found food records, for content of (a) energy; (b) fat; (c) carbohydrates; (d) protein; (e) fiber and (f) alcohol. (Black line: linear regression line; dotted line: 95% limits of agreement; grey line: y=x).

## Sheet: Figure S3
Figure S3. Overall performance for energy and macronutrient content: Linear regression of MFR versus controlled values for all found beverage records, for content of (a) energy; (b) fat; (c) carbohydrates; (d) protein; (e) fiber and (f) alcohol. (Black line: linear regression line; dotted line: 95% limits of agreement; grey line: y=x).
